# Supplementary material for: Promoter selectivity of the Bacillus subtilis response regulator DegU, a positive regulator of the fla/che operon and sacB
Source: BMC Microbiol. 2008 Jan 15;8:8. doi: 10.1186/1471-2180-8-8 (PMC2245950; doi:10.1186/1471-2180-8-8)
Supplement: Additional file 1 — Oligonucleotides used for this study. Oligonucleotide sequences used for this study. [file 1471-2180-8-8-S1.xls]

## Sheet: ST1
Table S1. Oligonucleotodes used for this study.
Name	Sequence	Product/use
degU-Chi-N	5'-TTGCATATGACTAAAGTAAACATTGT-3'	pTYB-degU
degU-Chi-S	5'-ATGCCCGGGTCTCATTTCTACCCAGCCAT-3'	pTYB-degU
yvyE-F1	5'-AAGAAGCTTCCAGCACTTTGGAATCCATC-3'	pCa-yvyE
yvyE-R1	5'-GGAGGATCCCAGTAAAATAGCTGTGCAGC-3'	pCa-yvyE
swrA-FA	5'-CGAGGATCCTTTGTGCTTAAAGAGATTATGGAT-3'	pDG-swrAAN
swrA-FB	5'-ATAGAATTCGCGCTTTTTAACAGTTCAATTCC-3'	pDG-swrAAN
flgB-D-bio	5'-biotin-CACCCTCAATATCCTTGTCG-3'	Probe
flgB-DU-bio	5'-biotin-CTCGACAAGGATATTGAGG-3'	Probe
flgB-DU	5'-CTCGACAAGGATATTGAGG-3'	Probe
flgB-DD	5'-AAATCAACATGACGATAGT-3'	Probe
flgB-F	5'-CGAGAAATGTAGTTCTAACA-3'	Probe
flgB-F2	5'-ATCGGATCCATCTAGGACTTTATACCTAG-3'	F1
flgB-F3	5'-ATCGGATCCTTGCAAAATAGATAATTGTG-3'	F2
flgB-F4	5'-ATCGGATCCAGGACATTTTTTTACACGAA-3'	F3
flgB-F2M1	5'-ATCGGATCCATCTAGGACGGGCTACCTAG-3'	F1M1
flgB-F2M2	5'-ATCGGATCCATCTAGGACTTTATACCGCGTGTCAAAAT-3'	F1M2
flgB-F2M3	5'-ATCGGATCCATCTAGGACTTTATACCTAGTTGCCCCATAGATA-3'	F1M3
flgB-DDH	5'-GATAAGCTTAAATCAACATGACGATAGT-3'	F1DD
flgB-D	5'-ATTAAGCTTCACCCTCAATATCCTTGTCG-3'	F series fusion
flgB-DM1	5'-GAGCAGAGCGGATCGGAAGCACCCCGTCATAACTAA-3'	F1DM
flgB-DM2	5'-TTAGTTATGACGGGGTGCTTCCGATCCGCTCTGCTC-3'	F1DM
sacB-PEx2	5'-biotin-TTTACACATTTTAGGTCTTG-3'	Probe, Primer extension
sacB-Seq	5'-CCAAAGTATACACTTTGCCC-3'	Probe
sacB-bio-3	5'-biotin-AGAGATCCTTTTTAACCCAT-3'	Probe
sacB-U	5'-ATTGGATCCTTTTTAACCCATCAC-3'	S-WT
sacB-D	5'-ATTAAGCTTGCCTGCTTTATCAGTAACAA-3'	S series fusion
sacB-U2	5'-ATTGGATCCTATGATATTTTCTGAATTGT-3'	S-del1
sacB-U3	5'-ATTGGATCCAAAAAATACAGAGAATGAAA-3'	S-del2
sacB-U4	5'-ATTGGATCCGCAAATCCTTTTATGATTTT-3'	S-del6
sacB-U5	5'-ATTGGATCCAGAAACAGATAGATTTTTTAG-3'	S-del3
sacB-U6	5'-ATTGGATCCGTTCTTTAGGCCCGTAGTCT-3'	S-del5
sacB-del-1	5'-CTGTTTCTTTTCATTCTCTGT-3'	S-del4
sacB-del-8	5'-AATGAAAAGAAACAGAGTCTGCAAATCCTTTT-3'	S-del4
sacB-M1	5'-AGATAGATTTGGGAGTTCTTTAG-3'	S-M1
sacB-M2	5'-CTAAAGAACTCCCAAATCTATCT-3'	S-M1
sacB-M3	5'-TTTTTAGTTCGGGAGGCCCGTAG-3'	S-M2
sacB-M4	5'-CTACGGGCCTCCCGAACTAAAAA-3'	S-M2
sacB-M5	5'-TCTGCAAATCCTGGGATGATTTTCT-3'	S-M6
sacB-M6	5'-AGAAAATCATCCCAGGATTTGCAGA-3'	S-M6
sacB-M7	5'-GTAGTCTGCCCCTCCTTTTATG-3'	S-M5
sacB-M8	5'-CATAAAAGGAGGGGCAGACTAC-3'	S-M5
sacB-M9	5'-GGCCCGTATGATGCAAATCC-3'	S-M4
sacB-M10	5'-GGATTTGCATCATACGGGCC-3'	S-M4
sacB-M11	5'-CCTTTTATGAGGGTCTATCAAAC-3'	S-M7
sacB-M12	5'-GTTTGATAGACCCTCATAAAAGG-3'	S-M7
sacB-117M1	5'-ATTGGATCCAGCCCCAGATAGATTTTTTA-3'	S-M8
sacB-117M2	5'-ATTGGATCCAGAAACAGCGCGATTTTTTAG-3'	S-M9
sacB-117M3	5'-ATTGGATCCAGAAACAGATATATTTTTTA-3'	S-M10
sacB-117M4	5'-ATTGGATCCAGAAACAGATAGATTTTTTATTTCTTTAGG-3'	S-M11
sacB-117M5	5'-ATTGGATCCAGAAACAGATAGATTTTTTGTTTCTTTATTACCGT-3'	S-M12
sacB-DR1	5'-ATAGATTTTTTAGTACCATGTTCTTTAGGCC-3'	SC-DR
sacB-DR2	5'GGCCTAAAGAACATGGTACTAAAAAATCTAT--3'	SC-DR
sacB-IR1	5'-TAGATTTTTTAGTACCATTAAATATCGGCCCGTAGTC-3'	SC-IR1
sacB-IR2	5'-GACTACGGGCCGATATTTAATGGTACTAAAAAATCTA-3'	SC-IR1
sacB-IR3	5'-TAGATTTTTTAGTACCTAAATATCGGCCCGTAGTC-3'	SC-IR2
sacB-IR4	5'-GACTACGGGCCGATATTTAGGTACTAAAAAATCTA-3'	SC-IR2
sacB-IR5	5'-TAGATTTTTTAGTATAAATATCGGCCCGTAGTC-3'	SC-IR3
sacB-IR6	5'-GACTACGGGCCGATATTTATACTAAAAAATCTA-3'	SC-IR3
sacB-IR7	5'-TAGATTTTTTAGTAAATATCGGCCCGTAGTC-3'	SC-IR4
sacB-IR8	5'-GACTACGGGCCGATATTTACTAAAAAATCTA-3'	SC-IR4
sacB-IR9	5'-TAGATTTTTTAGTAAAGAACGGCCCGTAGTC-3'	S-IR
sacB-IR10	5'-GACTACGGGCCGTTCTTTACTAAAAAATCTA-3'	S-IR
